# Supplementary material for: DNA Hypermethylation Involves in the Down-Regulation of Chloride Intracellular Channel 4 (CLIC4) Induced by Photodynamic Therapy
Source: Biomedicines. 2021 Jul 31;9(8):927. doi: 10.3390/biomedicines9080927 (PMC8394338; doi:10.3390/biomedicines9080927)
Supplement: Supplementary file 1 [file biomedicines-09-00927-s001.zip]

Archive with 1 entries (1 files):
- biomedicines-1318354-supplementary.pdf
